# Supplementary material for: Development of a Disease-Specific Health-Related Quality of Life Questionnaire (DTF-QoL) for Patients with Desmoid-Type Fibromatosis
Source: Cancers (Basel). 2022 Jan 29;14(3):709. doi: 10.3390/cancers14030709 (PMC8833407; doi:10.3390/cancers14030709)
Supplement: Supplementary file 1 [file cancers-14-00709-s001.zip]

Archive with 3 entries (2 files):
- cancers-1519821-supplementary/
- cancers-1519821-supplementary/cancers-1519821-Supplementary questionnaire.pdf
- cancers-1519821-supplementary/cancers-1519821-Supplementary table.pdf
